# Supplementary material for: Genetic variability evaluation and cultivar identification of tetraploid annual ryegrass using SSR markers
Source: PeerJ. 2019 Sep 20;7:e7742. doi: 10.7717/peerj.7742 (PMC6756138; doi:10.7717/peerj.7742)
Supplement: Supplemental Information 2 — genetic similarity coefficient data [file peerj-07-7742-s002.xlsx]

## Sheet: genetic similarity coefficient
	Angus 1-1	Angus 1-2	Angus 1-3	Angus 1-4	Angus 1-5	Angus 1-6	Angus 1-7	Angus 1-8	Angus 1-9	Angus 1-10	Changjiang No.2-1	Changjiang No.2-2	Changjiang No.2-3	Changjiang No.2-4	Changjiang No.2-5	Changjiang No.2-6	Changjiang No.2-7	Changjiang No.2-8	Changjiang No.2-9	Changjiang No.2-10	Double Barrel-1	Double Barrel-2	Double Barrel-3	Double Barrel-4	Double Barrel-5	Double Barrel-6	Double Barrel-7	Double Barrel-8	Double Barrel-9	Double Barrel-10	Aderenalin-1	Aderenalin-2	Aderenalin-3	Aderenalin-4	Aderenalin-5	Aderenalin-6	Aderenalin-7	Aderenalin-8	Aderenalin-9	Aderenalin-10	Abundant-1	Abundant-2	Abundant-3	Abundant-4	Abundant-5	Abundant-6	Abundant-7	Abundant-8	Abundant-9
Angus 1-1
Angus 1-2	0.638498
Angus 1-3	0.663677	0.7
Angus 1-4	0.585586	0.584475	0.69869									Angus 1 Mean =0.639
Angus 1-5	0.606335	0.577982	0.640351	0.678414
Angus 1-6	0.647343	0.529412	0.579439	0.657277	0.622641
Angus 1-7	0.645161	0.626168	0.642857	0.672646	0.711712	0.653846
Angus 1-8	0.593607	0.611111	0.628319	0.631111	0.616071	0.647619	0.663636
Angus 1-9	0.61244	0.61165	0.638889	0.613954	0.682243	0.63	0.666667	0.641509
Angus 1-10	0.624434	0.587156	0.666667	0.660793	0.637168	0.669811	0.648649	0.678571	0.719626
Changjiang No.2-1	0.638498	0.647619	0.672727	0.593607	0.605505	0.54902	0.700935	0.601852	0.582524	0.633027
Changjiang No.2-2	0.6	0.626728	0.651982	0.584071	0.586667	0.549763	0.714932	0.600897	0.610329	0.64	0.737327
Changjiang No.2-3	0.539326	0.525714	0.497297	0.423913	0.459016	0.43787	0.502793	0.464088	0.526316	0.491803	0.605714	0.582418
Changjiang No.2-4	0.616071	0.597285	0.658009	0.591304	0.628821	0.548837	0.675556	0.625551	0.599078	0.655022	0.714932	0.710526	0.602151									Changjiang No.2 Mean =0.701
Changjiang No.2-5	0.660633	0.605505	0.631579	0.625551	0.619469	0.584906	0.666667	0.642857	0.579439	0.646018	0.733945	0.702222	0.622951	0.768559
Changjiang No.2-6	0.62201	0.601942	0.62963	0.576744	0.588785	0.52	0.657143	0.59434	0.584158	0.700935	0.737864	0.685446	0.608187	0.75576	0.775701
Changjiang No.2-7	0.607843	0.557214	0.597156	0.542857	0.583732	0.564103	0.663415	0.608696	0.57868	0.631579	0.686567	0.673077	0.590361	0.754717	0.755981	0.771574
Changjiang No.2-8	0.576744	0.613208	0.63964	0.597285	0.581818	0.504854	0.657407	0.623853	0.615385	0.6	0.688679	0.666667	0.564972	0.744395	0.727273	0.711538	0.758621
Changjiang No.2-9	0.608295	0.560748	0.571429	0.565022	0.54955	0.528846	0.614679	0.581818	0.552381	0.630631	0.700935	0.633484	0.581006	0.728889	0.747748	0.733333	0.790244	0.787037
Changjiang No.2-10	0.571429	0.560387	0.599078	0.583333	0.539535	0.497512	0.606635	0.56338	0.571429	0.604651	0.666667	0.64486	0.604651	0.706422	0.762791	0.70936	0.727273	0.736842	0.834123
Double Barrel-1	0.546342	0.594059	0.613208	0.578199	0.590476	0.561225	0.553398	0.557692	0.585859	0.647619	0.60396	0.564593	0.586826	0.638498	0.619048	0.606061	0.590674	0.627451	0.621359	0.613065
Double Barrel-2	0.561576	0.66	0.638095	0.650718	0.625	0.587629	0.647059	0.592233	0.622449	0.644231	0.67	0.647343	0.545454	0.635071	0.673077	0.632653	0.60733	0.613861	0.578431	0.598985	0.729167
Double Barrel-3	0.642487	0.621053	0.63	0.592965	0.606061	0.597826	0.639175	0.55102	0.612903	0.616162	0.663158	0.609137	0.554839	0.616915	0.636364	0.634409	0.607735	0.625	0.608247	0.55615	0.659341	0.711111
Double Barrel-4	0.657407	0.685446	0.663677	0.621622	0.642534	0.599034	0.635945	0.630137	0.602871	0.624434	0.647887	0.572727	0.449438	0.607143	0.624434	0.583732	0.607843	0.632558	0.608295	0.580952	0.643902	0.650246	0.663212									Double Barrel Mean =0.676
Double Barrel-5	0.638095	0.628019	0.672811	0.62037	0.669767	0.616915	0.672986	0.619718	0.571429	0.632558	0.657005	0.588785	0.534884	0.614679	0.688372	0.630542	0.59596	0.593301	0.616114	0.588235	0.673367	0.690355	0.673797	0.733333
Double Barrel-6	0.61244	0.631068	0.657407	0.64186	0.598131	0.61	0.657143	0.650943	0.60396	0.663551	0.640777	0.629108	0.502924	0.663594	0.64486	0.633663	0.670051	0.682692	0.638095	0.610837	0.676768	0.714286	0.666667	0.688995	0.729064
Double Barrel-7	0.587678	0.663462	0.623853	0.589862	0.62037	0.544555	0.650943	0.588785	0.578431	0.583333	0.634615	0.613954	0.566474	0.611872	0.62037	0.666667	0.603015	0.628571	0.603774	0.604878	0.64	0.69697	0.691489	0.64455	0.643902	0.715686
Double Barrel-8	0.574257	0.643216	0.62201	0.557692	0.589372	0.580311	0.640394	0.614634	0.615385	0.589372	0.603015	0.650485	0.487805	0.638095	0.608696	0.605128	0.6	0.626866	0.581281	0.561225	0.617801	0.666667	0.614525	0.633663	0.653061	0.666667	0.71066
Double Barrel-9	0.59434	0.602871	0.60274	0.633027	0.617511	0.571429	0.629108	0.604651	0.57561	0.571429	0.61244	0.611111	0.494253	0.618182	0.672811	0.614634	0.64	0.672986	0.638498	0.61165	0.626866	0.663317	0.603175	0.641509	0.679612	0.712195	0.714976	0.707071
Double Barrel-10	0.614634	0.653465	0.641509	0.56872	0.619048	0.520408	0.601942	0.567308	0.606061	0.609524	0.594059	0.574163	0.51497	0.638498	0.628571	0.606061	0.580311	0.637255	0.631068	0.582915	0.680412	0.666667	0.659341	0.663415	0.743719	0.69697	0.66	0.701571	0.716418
Aderenalin-1	0.604167	0.571429	0.572864	0.50505	0.568528	0.546448	0.621762	0.512821	0.594595	0.588832	0.550265	0.530612	0.467533	0.59	0.517767	0.551351	0.544444	0.544503	0.528497	0.473118	0.585635	0.581006	0.639053	0.604167	0.580645	0.594595	0.652406	0.640449	0.606383	0.651934
Aderenalin-2	0.57971	0.627451	0.626168	0.600939	0.622641	0.606061	0.682692	0.619048	0.59	0.641509	0.607843	0.559242	0.473373	0.632558	0.603774	0.59	0.615385	0.61165	0.605769	0.547264	0.602041	0.649485	0.641304	0.657005	0.636816	0.64	0.633663	0.683938	0.650246	0.673469	0.688525
Aderenalin-3	0.598039	0.567164	0.549763	0.552381	0.61244	0.615385	0.634146	0.570048	0.568528	0.61244	0.587065	0.576923	0.493976	0.603774	0.61244	0.598985	0.604167	0.571429	0.57561	0.545454	0.590674	0.596859	0.596685	0.607843	0.585859	0.609137	0.582915	0.621053	0.58	0.621762	0.7	0.738461
Aderenalin-4	0.626866	0.575758	0.586538	0.57971	0.621359	0.635417	0.673267	0.607843	0.608247	0.621359	0.606061	0.595122	0.490797	0.583732	0.592233	0.546392	0.582011	0.58	0.574257	0.523077	0.578947	0.617021	0.606742	0.587065	0.584615	0.628866	0.602041	0.663102	0.598985	0.621053	0.700565	0.71875	0.814815
Aderenalin-5	0.58	0.538071	0.589372	0.592233	0.604878	0.596859	0.646766	0.600985	0.569948	0.653659	0.57868	0.578431	0.45679	0.586538	0.595122	0.601036	0.595745	0.562814	0.567164	0.536083	0.582011	0.57754	0.59887	0.64	0.608247	0.621762	0.594872	0.655914	0.612245	0.571429	0.659091	0.691099	0.776596	0.8								Aderenalin Mean =0.723
Aderenalin-6	0.591133	0.57	0.609524	0.593301	0.586538	0.597938	0.627451	0.563107	0.561225	0.625	0.59	0.570048	0.484849	0.587678	0.596154	0.571429	0.575916	0.574257	0.568627	0.527919	0.59375	0.578947	0.566667	0.62069	0.598985	0.612245	0.59596	0.634921	0.633166	0.604167	0.670391	0.731959	0.753927	0.734043	0.759358
Aderenalin-7	0.559585	0.568421	0.55	0.512563	0.575758	0.565217	0.628866	0.530612	0.548387	0.565657	0.610526	0.558376	0.529032	0.597015	0.606061	0.548387	0.563536	0.53125	0.56701	0.491979	0.626374	0.622222	0.658824	0.590674	0.588235	0.591398	0.617021	0.603352	0.571429	0.604396	0.698225	0.684783	0.685083	0.707865	0.700565	0.688889
Aderenalin-8	0.633663	0.582915	0.593301	0.576923	0.57971	0.65285	0.630542	0.634146	0.615385	0.637681	0.603015	0.543689	0.5	0.619048	0.608696	0.574359	0.621053	0.606965	0.630542	0.581633	0.628272	0.624339	0.625698	0.623762	0.571429	0.625641	0.609137	0.638298	0.606061	0.638744	0.674157	0.725389	0.778947	0.812834	0.752688	0.751323	0.726257
Aderenalin-9	0.588832	0.587629	0.578431	0.541872	0.574257	0.595745	0.616162	0.56	0.6	0.633663	0.57732	0.547264	0.54088	0.595122	0.584158	0.568421	0.583784	0.540816	0.585859	0.554974	0.612903	0.608696	0.574713	0.619289	0.596859	0.631579	0.59375	0.622951	0.590674	0.634409	0.682081	0.659574	0.724324	0.736264	0.740332	0.76087	0.735632	0.775956
Aderenalin-10	0.55	0.538071	0.599034	0.553398	0.595122	0.596859	0.606965	0.541872	0.580311	0.614634	0.568528	0.529412	0.493827	0.596154	0.565854	0.53886	0.595745	0.572864	0.557214	0.525773	0.603175	0.620321	0.59887	0.64	0.57732	0.611399	0.564103	0.602151	0.561225	0.603175	0.715909	0.691099	0.712766	0.724324	0.706522	0.695187	0.666667	0.731183	0.762431
Abundant-1	0.633484	0.651376	0.684211	0.581498	0.575221	0.575472	0.567568	0.616071	0.626168	0.672566	0.642202	0.666667	0.546448	0.663756	0.672566	0.626168	0.650718	0.654546	0.612613	0.595349	0.657143	0.663462	0.616162	0.660633	0.64186	0.691589	0.611111	0.666667	0.617511	0.647619	0.57868	0.613208	0.583732	0.61165	0.614634	0.605769	0.545454	0.608696	0.564356	0.604878
Abundant-2	0.657658	0.666667	0.646288	0.596491	0.651982	0.56338	0.627803	0.595556	0.623256	0.678414	0.639269	0.654867	0.521739	0.66087	0.678414	0.688372	0.628571	0.642534	0.618834	0.601852	0.701422	0.708134	0.673367	0.63964	0.703704	0.697674	0.672811	0.644231	0.642202	0.672986	0.585859	0.619718	0.552381	0.560387	0.572816	0.593301	0.572864	0.586538	0.591133	0.553398	0.704846
Abundant-3	0.643216	0.653061	0.631068	0.585366	0.617647	0.568421	0.62	0.60396	0.59375	0.607843	0.602041	0.541872	0.484472	0.637681	0.607843	0.572917	0.588235	0.646465	0.61	0.569948	0.648936	0.666667	0.670454	0.663317	0.663212	0.65625	0.628866	0.637838	0.635897	0.712766	0.617143	0.673684	0.609626	0.619565	0.63388	0.591398	0.625	0.648649	0.611111	0.612022	0.666667	0.673171
Abundant-4	0.644231	0.653659	0.651163	0.560748	0.610329	0.552764	0.61244	0.597156	0.557214	0.619718	0.62439	0.632076	0.541176	0.648148	0.666667	0.616915	0.622449	0.647343	0.631579	0.60396	0.639594	0.635897	0.659459	0.625	0.633663	0.666667	0.669951	0.680412	0.607843	0.649746	0.630435	0.633166	0.642857	0.632124	0.625	0.625641	0.572973	0.649485	0.592593	0.583333	0.732394	0.691589	0.701571
Abundant-5	0.609137	0.618557	0.686275	0.630542	0.584158	0.489362	0.585859	0.58	0.568421	0.633663	0.690722	0.597015	0.566038	0.62439	0.633663	0.642105	0.605405	0.612245	0.59596	0.596859	0.677419	0.652174	0.655172	0.619289	0.649215	0.652632	0.625	0.63388	0.642487	0.645161	0.554913	0.606383	0.583784	0.593407	0.585635	0.586956	0.563218	0.612022	0.617977	0.563536	0.633663	0.689655	0.666667	0.677249
Abundant-6	0.576923	0.57561	0.651163	0.551402	0.58216	0.572864	0.593301	0.56872	0.587065	0.666667	0.595122	0.556604	0.505882	0.648148	0.56338	0.606965	0.591837	0.570048	0.62201	0.574257	0.588832	0.646154	0.605405	0.605769	0.60396	0.646766	0.600985	0.649485	0.588235	0.598985	0.597826	0.653266	0.571429	0.549223	0.625	0.564103	0.583784	0.618557	0.624339	0.583333	0.638498	0.64486	0.659686	0.67	0.645503
Abundant-7	0.64455	0.625	0.660551	0.635945	0.62037	0.60396	0.59434	0.598131	0.607843	0.675926	0.634615	0.613954	0.49711	0.621005	0.657407	0.656863	0.592965	0.628571	0.59434	0.585366	0.65	0.686869	0.648936	0.710901	0.692683	0.686275	0.650485	0.670051	0.676328	0.67	0.566845	0.613861	0.562814	0.561225	0.625641	0.59596	0.56383	0.568528	0.572917	0.564103	0.712963	0.709677	0.701031	0.719212	0.65625	0.719212
Abundant-8	0.587678	0.605769	0.605505	0.571429	0.583333	0.564356	0.632076	0.598131	0.627451	0.601852	0.567308	0.548837	0.473988	0.575342	0.574074	0.558824	0.522613	0.6	0.54717	0.507317	0.58	0.59596	0.585106	0.654028	0.663415	0.647059	0.61165	0.619289	0.599034	0.59	0.57754	0.574257	0.532663	0.581633	0.574359	0.565657	0.56383	0.57868	0.614583	0.574359	0.657407	0.635945	0.680412	0.630542	0.635417	0.689655	0.699029
Abundant-9	0.590476	0.599034	0.608295	0.601852	0.697674	0.507463	0.654028	0.638498	0.630542	0.623256	0.599034	0.579439	0.511628	0.577982	0.623256	0.600985	0.565657	0.583732	0.587678	0.578431	0.592965	0.659899	0.57754	0.685714	0.686275	0.62069	0.663415	0.663265	0.640777	0.653266	0.602151	0.636816	0.616162	0.635897	0.608247	0.639594	0.588235	0.622449	0.628272	0.56701	0.632558	0.62963	0.632124	0.653465	0.628272	0.623762	0.702439	0.712195
Abundant-10	0.627273	0.589862	0.60793	0.60177	0.622222	0.587678	0.660633	0.64574	0.57277	0.613333	0.663594	0.607143	0.538462	0.666667	0.702222	0.676056	0.644231	0.648402	0.660633	0.626168	0.660287	0.676328	0.609137	0.681818	0.691589	0.685446	0.669767	0.640777	0.675926	0.688995	0.571429	0.625592	0.596154	0.57561	0.578431	0.570048	0.57868	0.621359	0.577114	0.588235	0.657778	0.707965	0.679803	0.641509	0.656716	0.669811	0.753488	0.688372	0.672897
Tetragold-1	0.615385	0.633027	0.622807	0.572687	0.610619	0.632076	0.63964	0.651786	0.626168	0.619469	0.651376	0.595556	0.568306	0.628821	0.610619	0.64486	0.631579	0.636364	0.603604	0.586047	0.6	0.625	0.646465	0.606335	0.613954	0.635514	0.666667	0.68599	0.599078	0.638095	0.619289	0.613208	0.593301	0.61165	0.614634	0.576923	0.585859	0.637681	0.60396	0.62439	0.672566	0.643172	0.666667	0.647887	0.643564	0.647887	0.712963	0.648148	0.623256
Tetragold-2	0.657005	0.617647	0.663551	0.600939	0.603774	0.606061	0.644231	0.657143	0.61	0.632076	0.676471	0.625592	0.556213	0.660465	0.679245	0.68	0.65641	0.650485	0.653846	0.646766	0.612245	0.628866	0.652174	0.608696	0.656716	0.62	0.623762	0.632124	0.600985	0.591837	0.568306	0.606061	0.594872	0.604167	0.575916	0.556701	0.532609	0.601036	0.574468	0.596859	0.679245	0.638498	0.631579	0.663317	0.62766	0.623116	0.693069	0.663366	0.606965
Tetragold-3	0.57971	0.568627	0.616822	0.629108	0.584906	0.575758	0.634615	0.6	0.61	0.632076	0.627451	0.625592	0.508876	0.613954	0.641509	0.65	0.635897	0.650485	0.634615	0.636816	0.561225	0.618557	0.586956	0.618358	0.577114	0.66	0.584158	0.621762	0.660099	0.581633	0.513661	0.636364	0.635897	0.604167	0.60733	0.57732	0.554348	0.663212	0.585106	0.586387	0.622641	0.619718	0.621053	0.633166	0.659574	0.633166	0.643564	0.643564	0.646766
Tetragold-4	0.626168	0.597156	0.624434	0.636364	0.621005	0.585366	0.669767	0.645161	0.550725	0.639269	0.625592	0.633027	0.488636	0.612613	0.648402	0.676328	0.623762	0.666667	0.64186	0.615385	0.610837	0.597015	0.575916	0.626168	0.625	0.657005	0.631579	0.66	0.676191	0.669951	0.557895	0.614634	0.594059	0.653266	0.636364	0.616915	0.554974	0.66	0.635897	0.585859	0.593607	0.672727	0.619289	0.650485	0.68718	0.621359	0.688995	0.61244	0.673077
Tetragold-5	0.580952	0.608696	0.599078	0.62963	0.595349	0.616915	0.663507	0.657277	0.640394	0.67907	0.628019	0.598131	0.476744	0.587156	0.64186	0.630542	0.616162	0.669856	0.635071	0.588235	0.603015	0.639594	0.631016	0.657143	0.637255	0.689655	0.643902	0.693878	0.68932	0.673367	0.591398	0.676617	0.626263	0.625641	0.649485	0.629442	0.57754	0.683674	0.60733	0.618557	0.632558	0.657407	0.621762	0.633663	0.659686	0.613861	0.634146	0.62439	0.598039
Tetragold-6	0.555556	0.523077	0.565854	0.558824	0.53202	0.497354	0.562814	0.497512	0.544503	0.581281	0.574359	0.554455	0.5	0.572816	0.591133	0.60733	0.548387	0.568528	0.562814	0.5625	0.598931	0.648649	0.571429	0.585859	0.5625	0.586387	0.590674	0.586956	0.56701	0.631016	0.574713	0.539682	0.537634	0.568306	0.538462	0.518919	0.514286	0.532609	0.52514	0.538462	0.600985	0.617647	0.563536	0.610526	0.614525	0.610526	0.621762	0.601036	0.583333
Tetragold-7	0.558824	0.597015	0.597156	0.590476	0.62201	0.54359	0.614634	0.550725	0.649746	0.650718	0.626866	0.653846	0.506024	0.622641	0.631579	0.609137	0.635417	0.689655	0.653659	0.626263	0.611399	0.659686	0.618784	0.617647	0.606061	0.639594	0.603015	0.631579	0.65	0.621762	0.533333	0.615385	0.614583	0.613757	0.585106	0.586387	0.607735	0.610526	0.583784	0.595745	0.61244	0.628571	0.631016	0.612245	0.637838	0.571429	0.603015	0.592965	0.606061
Tetragold-8	0.57868	0.618557	0.637255	0.591133	0.564356	0.574468	0.606061	0.57	0.621053	0.633663	0.628866	0.567164	0.54088	0.614634	0.60396	0.631579	0.627027	0.683674	0.626263	0.596859	0.666667	0.619565	0.609195	0.649746	0.596859	0.663158	0.645833	0.63388	0.642487	0.612903	0.612717	0.638298	0.583784	0.593407	0.607735	0.597826	0.563218	0.63388	0.561798	0.596685	0.633663	0.660099	0.622222	0.613757	0.662921	0.592593	0.645833	0.614583	0.586387
Tetragold-9	0.591837	0.549223	0.571429	0.574257	0.577114	0.598931	0.629442	0.552764	0.613757	0.587065	0.601036	0.61	0.506329	0.578431	0.587065	0.603175	0.576087	0.666667	0.609137	0.589474	0.594595	0.63388	0.612717	0.632653	0.642105	0.645503	0.628272	0.648352	0.635417	0.605405	0.55814	0.652406	0.543478	0.574586	0.511111	0.535519	0.485549	0.582418	0.531073	0.533333	0.626866	0.613861	0.636872	0.595745	0.587571	0.595745	0.649215	0.649215	0.610526
Tetragold-10	0.579439	0.606635	0.606335	0.581818	0.575342	0.604878	0.632558	0.626728	0.589372	0.611872	0.663507	0.614679	0.534091	0.648649	0.657534	0.647343	0.653465	0.704225	0.651163	0.615385	0.600985	0.626866	0.586387	0.663551	0.625	0.628019	0.593301	0.66	0.657143	0.62069	0.557895	0.62439	0.613861	0.582915	0.616162	0.587065	0.534031	0.61	0.594872	0.585859	0.621005	0.636364	0.619289	0.621359	0.615385	0.592233	0.62201	0.574163	0.576923
[truncated: 11 more columns]
